# Supplementary material for: Pre-radiotherapy ctDNA liquid biopsy for risk stratification of oligometastatic non-small cell lung cancer
Source: NPJ Precis Oncol. 2023 Oct 2;7:100. doi: 10.1038/s41698-023-00440-6 (PMC10545784; doi:10.1038/s41698-023-00440-6)
Supplement: Supplementary file 3 — Supplementary Table 1 [file 41698_2023_440_MOESM3_ESM.csv]

patient_id	ctdna_draw_index	max_vaf	count_variants	outcome	outcome_effective_time_from_index	metastatic_sites	metastases_index	treatment_start	birth_time_from_index	index_year_shifted	death_time_from_index	deceased_time_from_index	deceased_flag	gender	race	ethnicity	smoker	pdl1_status	histology_squamous	initial_stage	lines_of_therapy	known_or_detected_common_mutation	onset_time_from_index	last_known_date_from_index	treatment_start_to_progressive_disease	treatment_start_to_deceased	treatment_start_to_death_index	treatment_start_to_last_known_date
1	16	0.003719099	1			1	161	273	-20138	2020			0	Male	White					3		TRUE	0	559				286
2	1251	0.497304155	3	Progressive Disease	2013	1	710	1687	-21645	2016			0	Female	White	Not Hispanic or Latino	Ex-smoker			4	2	TRUE	0	2020	326			333
3	22	0.003237349	2	Progressive Disease	327	1	-5	43	-22105	2018			0	Male	Other Race		Ex-smoker			4	1	FALSE	0	890	284			847
4	2					1	-4	25	-20060	2020			0	Male	White	Not Hispanic or Latino	Never smoker			4	1	FALSE	0	190				165
5	165	0.002607562	1	Progressive Disease	280	1	162	183	-26785	2020			0	Female	White		Ex-smoker	Negative		4		FALSE	0	458	97			275
6	20			Progressive Disease	88	3	-4	52	-19929	2020	118		0	Male	White		Current smoker		squamous	4	1	FALSE	0	111	36		66	59
7	1357	0.012694202	1			2	-2	1811	-15673	2016			0	Male		Hispanic or Latino	Ex-smoker			4	4	FALSE	0	1882				71
8	6	0.021568232	5			1	0	141	-23531	2019			0	Female		Hispanic or Latino	Never smoker			4	1	FALSE	0	365				224
9	350	0.247505476	4			2	-12	365	-24893	2019			0	Female			Ex-smoker			4	2	TRUE	0	396				31
10	6	0.001372684	1	Progressive Disease	112	2	-15	41	-28331	2019			1	Female			Ex-smoker			4	1	FALSE	0	186	71			145
11	791			Progressive Disease	871	2	-17	804	-15276	2018			0	Female	White		Never smoker			4	2	TRUE	0	1151	67			347
12	676	0.028365223	2	Progressive Disease	1026	1	-1	977	-24491	2018			0	Female	Asian	Not Hispanic or Latino		Negative	squamous	4	3	TRUE	0	1055	49			78
13	23					2	-3	108	-27669	2020			0	Female	White	Not Hispanic or Latino	Ex-smoker	Positive		4	1	FALSE	0	400				292
14	453			Progressive Disease	1325	3	-9	583	-27628	2018			0	Female	White	Not Hispanic or Latino	Ex-smoker	Positive		4	2	TRUE	0	1414	742			831
15	7	0.052680715	3			1	-1	20	-17228	2020			0	Male	Asian		Never smoker	Negative		4	1	TRUE	0	240				220
16	7	0.09608196	3			1	11	246	-23682	2020			0	Male			Current smoker			4	2	FALSE	0	310				64
17	1200			Progressive Disease	1785	1	601	1746	-25277	2016			0	Male	Black or African American		Ex-smoker	Negative		2		FALSE	0	1808	39			62
18	10	0.005490445	1	Progressive Disease	21	1	-3	14	-25971	2019			0	Male	White	Not Hispanic or Latino	Never smoker			4	1	FALSE	0	400	7			386
19	1284					1	-6	1314	-20809	2017			0	Female	White		Ex-smoker	Positive		4	2	TRUE	0	1485				171
20	6	0.046225958	2			1	-3	21	-19454	2018			0	Male	White	Not Hispanic or Latino	Ex-smoker		squamous	4	1	FALSE	0	588				567
21	192			Progressive Disease	279	1	-14	276	-19840	2018			0	Female	White		Current smoker			4	1	TRUE	0	700	3			424
22	75					1	25	351	-19027	2020			0	Female	White	Not Hispanic or Latino	Current smoker	Positive		4	1	TRUE	28	644				293
23	7	0.002298851	2	Progressive Disease	323	2	-8	22	-26469	2020			0	Male	White	Not Hispanic or Latino	Ex-smoker			4	1	FALSE	0	618	301			596
24	15	0.018773834	3			1	370	659	-13106	2018			0	Male	Black or African American	Not Hispanic or Latino	Ex-smoker			4		FALSE	0	659				0
25	395			Progressive Disease	1015	1	196	571	-24579	2017			0	Male	Asian		Never smoker	Positive		4	1	TRUE	0	1515	444			944
26	7	0.492044359	2			1	-53	15	-21651	2021			0	Male	Other Race		Never smoker			4	1	FALSE	0	127				112
27	114	0.002339485	2	Progressive Disease	237	2	98	139	-21839	2020			0	Female	Black or African American	Not Hispanic or Latino	Current smoker	Negative		4	1	TRUE	101	330	98			191
28	16	0.097761911	3			3	0	181	-20043	2020			0	Female		Not Hispanic or Latino	Ex-smoker	Negative		4	1	TRUE	0	204				23
29	317	0.029140219	2			1	-18	372	-23916	2020			0	Female	White	Hispanic or Latino	Ex-smoker			4	3	FALSE	0	401				29
30	553					1	-5	877	-16231	2017			0	Female	White	Not Hispanic or Latino	Never smoker	Positive		4	3	TRUE	0	1004				127
31	35	0.010598366	2	Progressive Disease	250	1	0	244	-11024	2018			0	Male		Hispanic or Latino	Never smoker			4	3	FALSE	0	699	6			455
32	9	0.00062637	1	Progressive Disease	689	1	-42	19	-23768	2018			0	Male			Ex-smoker			3	2	FALSE	-590	723	670			704
33	45	0.508955571	1			2	-12	100	-30635	2020		112	1	Female	Black or African American	Not Hispanic or Latino	Ex-smoker	Positive		4	1	FALSE	0	112		12		12
34	8	0.001167134	1	Progressive Disease	302	1	-14	254	-22561	2019			0	Male	Black or African American		Current smoker			4	1	TRUE	0	308	48			54
35	458	0.006372674	1			1	-34	582	-20971	2019			0	Female	White	Not Hispanic or Latino	Ex-smoker	Negative		4		FALSE	0	582				0
36	2258	0.009700665	1			1	1411	2412	-21474	2012			0	Male	Asian		Ex-smoker			4	2	TRUE	0	3002				590
37	-6	0.152199209	4			1	-27	29	-24769	2020			0	Male	White	Not Hispanic or Latino	Ex-smoker			4	1	FALSE	0	463				434
38	73	0.006925208	1	Progressive Disease	631	1	476	553	-24021	2019			0	Male			Ex-smoker		squamous	1	1	FALSE	0	829	78			276
39	15	0.008803521	3			1	-35	169	-27163	2021			0	Female	Black or African American	Not Hispanic or Latino	Never smoker			4	2	TRUE	0	208				39
40	56	0.238465053	2			1	36	659	-22080	2019			0	Female	Asian		Ex-smoker	Positive	squamous	4	2	FALSE	0	679				20
41	85			Progressive Disease	599	1	0	87	-26617	2020			0	Female	White		Ex-smoker	Negative		4	1	FALSE	0	632	512			545
42	280	0.219501718	3			1	14	280	-19524	2020			0	Male	White		Ex-smoker		squamous	4	1	FALSE	0	280				0
43	1183					2	1154	1386	-23929	2017			0	Male	White	Not Hispanic or Latino	Ex-smoker			2	2	FALSE	167	1603				217
44	1449	0.003084416	2	Progressive Disease	1770	1	-31	1496	-22063	2014			0	Female		Hispanic or Latino	Ex-smoker			4	4	TRUE	0	1792	274			296
45	658	0.014021888	1			1	-14	700	-22392	2020			0	Female	White	Not Hispanic or Latino	Ex-smoker	Negative		4	2	TRUE	0	786				86
46	1840	0.025559883	3			1	1917	1947	-27604	2014	2008		0	Female	White	Not Hispanic or Latino	Current smoker				2	TRUE	102	2027			61	80
47	7	0.031762562	2			1	9	368	-18417	2019			0	Male	White		Ex-smoker			4		FALSE	0	420				52
48	19	0.00062383	1	Progressive Disease	306	1	-25	117	-21306	2020			0	Male	Black or African American	Not Hispanic or Latino	Never smoker			4	3	TRUE	0	460	189			343
49	12	0.012946979	3	Progressive Disease	223	1	-9	33	-23449	2019			0	Male	White	Not Hispanic or Latino	Never smoker	Positive		4	1	FALSE	0	235	190			202
50	21	0.05345502	1			1	15	186	-27592	2018			0	Male	White		Current smoker			4		FALSE	0	351				165
51	8			Progressive Disease	187	1	-10	28	-25559	2020			0	Male	Black or African American	Not Hispanic or Latino	Ex-smoker	Positive		4	1	FALSE	0	359	159			331
52	1156	0.000739919	1	Progressive Disease	1187	1	1129	1164	-27771	2016			0	Male	White		Ex-smoker			1	1	TRUE	1136	1750	23			586
53	15	0.014215904	2			1	-4	48	-14711	2019			0	Male			Current smoker	Negative		4	1	FALSE	0	230				182
54	34	0.160590472	3			1	0	93	-24358	2020	242		0	Male	Black or African American		Current smoker		squamous	4	1	FALSE	5	97			149	4
55	1515	0.004576659	2	Progressive Disease	1571	1	353	1560	-19857	2016			0	Male	White	Not Hispanic or Latino	Current smoker	Negative		1	1	FALSE	385	1779	11			219
56	174					1	32	397	-14758	2017			0	Male	White	Not Hispanic or Latino	Ex-smoker			4		FALSE	0	887				490
57	337	0.075791351	3			1	-24	370	-18342	2018	417	417	1	Female	Asian	Not Hispanic or Latino	Never smoker			4	3	TRUE	0	417		47	47	47
58	301	0.000655523	2	Progressive Disease	706	1	370	439	-26235	2017	780	780	1	Male	Black or African American	Not Hispanic or Latino	Ex-smoker			3	3	FALSE	0	780	267	341	341	341
59	15	0.025500911	2			1	4	81	-32080	2021			0	Female	White	Not Hispanic or Latino	Ex-smoker		squamous	3	1	FALSE	0	356				275
60	135	0.127031758	2			1	-3	759	-24704	2019	841	870	1	Female	Black or African American	Not Hispanic or Latino	Ex-smoker	Positive		3	3	FALSE	0	870		111	82	111
61	122	0.003721541	2			1	21	168	-24691	2019	181		0	Male			Ex-smoker	Negative		4	1	FALSE	0	188			13	20
62	1					2	-31	16	-23127	2020			0	Female	White		Never smoker			4	1	TRUE	0	180				164
63	420			Progressive Disease	704	1	413	609	-23855	2019			0	Male			Ex-smoker			2	1	FALSE	0	878	95			269
64	153	0.05389556	4	Progressive Disease	257	1	138	168	-21078	2020			0	Male	White		Ex-smoker			4	2	FALSE	0	378	89			210
65	588	0.482174688	1	Progressive Disease	730	1	-18	634	-18891	2016	1116		0	Male			Current smoker	Negative		4	4	FALSE	0	759	96		482	125
66	525	0.146128952	3			1	481	532	-28783	2019	554		0	Male	White	Not Hispanic or Latino	Ex-smoker	Positive	squamous	3	3	FALSE	0	548			22	16
67	595	0.005471276	2			1	552	604	-24351	2019			0	Female	White	Not Hispanic or Latino	Ex-smoker		squamous	4	1	FALSE	0	652				48
68	48					1	37	58	-28735	2020			0	Female	White	Not Hispanic or Latino	Ex-smoker	Positive		4	1	FALSE	0	283				225
69	246	0.011674184	3			1	147	246	-23347	2019			0	Female	White		Ex-smoker		squamous	4	2	FALSE	0	265				19
70	36	0.190718232	5	Progressive Disease	109	1	7	57	-23782	2018			0	Female	White		Ex-smoker			4	1	FALSE	0	150	52			93
71	16	0.121013543	5	Progressive Disease	119	1	-19	24	-26268	2018			0	Male	White	Not Hispanic or Latino	Current smoker		squamous	4	3	FALSE	0	846	95			822
72	464	0.000595415	1	Progressive Disease	756	1	-14	632	-25296	2017			0	Male	White		Ex-smoker	Positive		4	2	FALSE	0	762	124			130
73	67					2	24	190	-19999	2020			0	Male	White	Not Hispanic or Latino	Ex-smoker	Positive	squamous	4	1	FALSE	0	288				98
74	3	0.008589276	2	Progressive Disease	71	1	-2	15	-19319	2018	143		0	Female			Current smoker			4	2	FALSE	0	119	56		128	104
75	16	0.199728568	4	Progressive Disease	94	1	9	46	-29102	2019	307		0	Female	Other Race		Ex-smoker			4	1	FALSE	0	245	48		261	199
76	263			Progressive Disease	495	1	12	367	-23825	2019			0	Male	White	Not Hispanic or Latino	Current smoker	Negative	squamous	4		FALSE	0	615	128			248
77	9	0.4672	2			1	-2	31	-29134	2019			0	Female	White	Not Hispanic or Latino	Ex-smoker			4	1	FALSE	0	352				321
78	461	0.005225343	3			1	-17	594	-19769	2019			0	Female	White		Ex-smoker			4	1	FALSE	0	620				26
79	19	0.459055118	4			1	0	34	-21720	2020			0	Male	White	Not Hispanic or Latino	Current smoker			4	1	FALSE	0	315				281
80	49	0.463931718	2	Progressive Disease	442	2	-32	309	-22698	2020			0	Female	Asian	Not Hispanic or Latino	Never smoker			4	2	TRUE	0	483	133			174
81	7898					1	6559	8142	-16236	1999			0	Female			Never smoker	Negative		4	2	TRUE	6561	8220				78
82	1519	0.474829575	1	Progressive Disease	1809	1	1488	1554	-22708	2015			0	Female	Black or African American	Not Hispanic or Latino	Ex-smoker			1	2	TRUE	0	1919	255			365
83	582	0.229935337	3			1	-30	595	-21349	2020			0	Male	Asian	Not Hispanic or Latino	Never smoker			4	1	TRUE	0	600				5
84	-7					1	-16	-3	-20775	2020			0	Female	White		Current smoker			4	1	FALSE	0	189				192
85	6					1	0	47	-26430	2020			0	Female	White	Not Hispanic or Latino	Never smoker			4	1	TRUE	0	360				313
86	801					1	0	819	-22380	2020			0	Male	White	Not Hispanic or Latino	Never smoker			4	2	FALSE	3	857				38
87	98	0.005373455	1	Progressive Disease	175	1	118	142	-25047	2019			0	Male	White	Not Hispanic or Latino	Ex-smoker	Negative		3		TRUE	0	650	33			508
88	7	0.001923077	1	Progressive Disease	115	1	26	34	-21511	2021			0	Male			Current smoker			4	2	FALSE	0	245	81			211
89	171	0.05988024	2	Progressive Disease	226	3	-5	193	-19814	2020	226	250	1	Male	White					4	2	TRUE	1	250	33	57	33	57
90	-8					2	-21	15	-18889	2021			0	Female	White	Not Hispanic or Latino	Current smoker			4	1	FALSE	0	188				173
91	254	0.037267736	1			1	-271	273	-24542	2019	361		0	Female	White		Never smoker			4		TRUE	-3466	302			88	29
92	27	0.232204421	2	Progressive Disease	91	1	-1	51	-19724	2020	112		0	Female	Black or African American	Not Hispanic or Latino	Never smoker	Negative		4	1	FALSE	0	125	40		61	74
93	1541	0.017764956	3	Progressive Disease	1573	1	1513	1541	-24644	2015	1850		0	Male	White		Ex-smoker			4	1	FALSE	-648	1573	32		309	32
94	2967	0.000568828	1	Progressive Disease	3063	1	-21	3042	-19323	2011			0	Male	White		Never smoker			4		TRUE	0	3735	21			693
95	2	0.391724138	4			1	0	9	-22849	2020			0	Male			Current smoker			4	1	FALSE	0	177				168
96	532	0.000876232	1			1	-90	644	-21315	2018	1218	1229	1	Male	White	Not Hispanic or Latino	Ex-smoker	Negative		4	2	FALSE		1229		585	574	585
97	943	0.033618985	2			1	78	1119	-27615	2016		1227	1	Female	Black or African American	Not Hispanic or Latino	Never smoker	Positive		4	2	TRUE	0	1227		108		108
98	4085					1	1725	4403	-17538	2008	4469		0	Female	White	Hispanic or Latino	Never smoker		squamous	4		FALSE	0	4408			66	5
99	453			Progressive Disease	1252	1	-9	796	-16941	2018			0	Female	White			Positive		4	3	TRUE	0	1322	456			526
100	15					1	-13	61	-26351	2021	321		0	Male	White		Ex-smoker			4	2	FALSE	0	313			260	252
101	33	0.220654628	3	Progressive Disease	117	2	-36	33	-22858	2018	373		0	Female	White	Not Hispanic or Latino	Ex-smoker			4	3	FALSE	0	309	84		340	276
102	14	0.283423309	2			1	3	22	-21655	2019			0	Male			Current smoker			4	1	FALSE	0	231				209
103	2388	0.001253582	1			1	765	2469	-23536	2014			0	Male	White	Not Hispanic or Latino	Ex-smoker			1	3	FALSE	-57	2577				108
104	425	0.196003661	4	Progressive Disease	508	1	32	496	-25020	2016	1056		0	Female	White	Not Hispanic or Latino	Never smoker	Negative		4	2	TRUE	0	1032	12		560	536
105	43	0.19585726	2			1	35	203	-20831	2018			0	Male	White		Ex-smoker		squamous	4	1	FALSE	0	932				729
106	36	0.015651438	2			1	57	107	-22899	2019			0	Female			Current smoker			4	2	TRUE	0	172				65
107	7	0.020821284	4			1	9	27	-21878	2020			0	Female			Current smoker			4	1	FALSE	0	63				36
108	349			Progressive Disease	567	1	36	470	-20415	2019			0	Female	White	Not Hispanic or Latino	Ex-smoker	Positive		4	3	FALSE	0	829	97			359
109	282	0.006116208	3			1	-4	353	-27447	2020			0	Female			Ex-smoker		squamous	4	1	FALSE	0	371				18
110	31	0.002945508	2	Progressive Disease	246	1	-18	48	-27304	2020			0	Female	White		Ex-smoker			4	1	FALSE	3	334	198			286
111	43	0.032128514	3	Progressive Disease	115	5	9	93	-19192	2020	262		0	Female	White	Not Hispanic or Latino	Ex-smoker		squamous	4	2	FALSE	0	169	22		169	76
112	1583			Progressive Disease	1674	1	1157	1609	-22079	2015			0	Female	White	Not Hispanic or Latino	Ex-smoker	Negative		4	1	FALSE	1150	1712	65			103
113	6	0.849591503	1	Progressive Disease	140	1	-6	15	-26913	2019	218		0	Male	White		Never smoker			4	2	TRUE	0	220	125		203	205
114	12	0.145000664	4	Progressive Disease	258	2	-7	41	-22213	2020			0	Female			Ex-smoker	Positive		4	1	TRUE	0	489	217			448
115	1029	0.257428041	1	Progressive Disease	1365	2	-16	1326	-27323	2016	1504		0	Male						4	7	TRUE	0	1413	39		178	87
116	7	0.000813008	1	Progressive Disease	340	2	-634	36	-26016	2020			0	Male	White	Not Hispanic or Latino	Ex-smoker			4		TRUE	-603	445	304			409
117	22	0.003619767	1	Progressive Disease	441	1	13	36	-14971	2019			0	Male			Ex-smoker	Positive		4	1	TRUE	0	746	405			710
118	12			Progressive Disease	285	1	-1	42	-25407	2020			0	Male			Ex-smoker	Positive		4	1	TRUE	0	350	243			308
119	1319	0.006612091	2			2	0	2035	-27027	2015	2051	2052	1	Male	White					4		TRUE	0	2052		17	16	17
120	769	0.015128006	4	Progressive Disease	1091	1	462	944	-23029	2017			0	Female	White	Not Hispanic or Latino	Ex-smoker			4		TRUE	0	1098	147			154
121	2422	0.00137099	2			2	-17	2555	-19885	2012			0	Female	White	Not Hispanic or Latino	Never smoker	Positive		4	5	TRUE	0	2570				15
122	40					2	7	105	-21668	2018			0	Female			Never smoker	Negative		4	2	FALSE	0	403				298
123	43	0.006256801	2	Progressive Disease	190	2	-4	109	-23780	2021			0	Male	Black or African American		Ex-smoker			4	2	FALSE	25	214	81			105
124	514					1	502	586	-23096	2019			0	Male			Ex-smoker		squamous	4	1	FALSE	0	586				0
125	479	0.388679245	3			1	471	563	-20878	2018			0	Male	Black or African American		Ex-smoker	Positive		4	2	FALSE	471	724				161
126	223					1	15	447	-22355	2020			0	Female	White		Ex-smoker	Positive		4	1	FALSE	0	728				281
127	1618					1	1790	1855	-23534	2016			0	Male	White		Ex-smoker			3	1	FALSE	1092	1855				0
128	349	0.1434	2			2	-8	1291	-19739	2017			0	Male	Black or African American		Current smoker			4	2	FALSE	0	1441				150
129	42	0.008632597	5	Progressive Disease	155	1	23	84	-27372	2020	188		0	Female	White		Current smoker		squamous	4	1	FALSE	0	155	71		104	71
130	17	0.13303646	5			3	10	334	-29910	2020	513		0	Female	White		Ex-smoker	Positive		4	1	FALSE	0	360			179	26
131	807	0.007096513	5			1	779	807	-27903	2018	826		0	Female	White		Ex-smoker	Negative	squamous	4	2	TRUE	0	807			19	0
132	2127			Progressive Disease	2788	2	-1	2500	-27163	2013			0	Female	White		Ex-smoker			4	3	TRUE	0	2899	288			399
133	-9	0.010241163	2	Progressive Disease	331	2	-8	56	-25738	2019			0	Female			Current smoker			4	3	FALSE	0	747	275			691
134	28			Progressive Disease	219	1	5	177	-20334	2019			0	Male			Ex-smoker			4	2	FALSE	0	308	42			131
135	29					1	-25	43	-24335	2021			0	Male	Black or African American	Not Hispanic or Latino	Current smoker			4	1	FALSE	0	279				236
136	3	0.082860666	4	Progressive Disease	198	1	0	16	-23337	2020	389		0	Female	White		Ex-smoker	Positive	squamous	4	1	FALSE	0	328	182		373	312
137	34					1	-23	259	-14614	2019			0	Male			Ex-smoker	Negative		4	1	FALSE	0	259				0
138	285	0.009685019	1			2	224	474	-23298	2019			0	Female	White		Current smoker			3		FALSE	0	474				0
139	1	0.028412802	2	Progressive Disease	285	1	0	197	-24795	2020	501		0	Male	White	Not Hispanic or Latino	Never smoker			4	4	TRUE	0	314	88		304	117
140	14	0.057246003	5			1	3	19	-22171	2020			0	Female	White	Not Hispanic or Latino	Current smoker			4	1	FALSE	0	56				37
141	13	0.017629466	4	Progressive Disease	328	1	-24	42	-24231	2020			0	Female	White		Ex-smoker	Positive		4	1	TRUE	0	452	286			410
142	552			Progressive Disease	1385	2	-2	564	-18469	2017			0	Female	White		Never smoker	Negative		4	2	TRUE	0	1425	821			861
143	605			Progressive Disease	1319	1	11	695	-14890	2017			0	Female	White	Not Hispanic or Latino	Ex-smoker			4	2	TRUE	0	1351	624			656
144	373	0.113815564	1	Progressive Disease	847	1	558	631	-16637	2018			0	Male	White	Not Hispanic or Latino	Never smoker	Negative		3	3	FALSE	339	990	216			359
145	21	0.001019368	1	Progressive Disease	89	1	31	49	-24465	2020	221	229	1	Male	White	Not Hispanic or Latino	Ex-smoker			4	2	FALSE	14	229	40	180	172	180
146	25					1	6	88	-16938	2020			0	Female	White	Not Hispanic or Latino	Current smoker			3	2	FALSE	0	315				227
147	4489	0.003064351	1	Progressive Disease	4689	1	4465	4599	-21994	2008			0	Male	White	Not Hispanic or Latino	Never smoker			4	2	FALSE	4241	4725	90			126
148	106	0.003820439	1	Progressive Disease	217	1	-3	124	-25540	2019		251	1	Male			Ex-smoker			4	3	FALSE	0	251	93	127		127
149	22	0.012777778	2	Progressive Disease	141	1	27	84	-21462	2020	356		0	Female			Never smoker			3	1	FALSE	0	141	57		272	57
150	-40					1	-45	23	-26376	2019			0	Male	White	Not Hispanic or Latino	Ex-smoker			4	1	TRUE	0	515				492
151	35	0.106105263	3	Progressive Disease	573	1	-41	384	-26152	2019			0	Female	Black or African American		Never smoker			4	2	FALSE	0	582	189			198
152	564	0.003604057	1			1	-17	613	-24611	2020			0	Male	White		Ex-smoker		squamous	4	2	FALSE	0	613				0
153	96					1	1057	1079	-29480	2016	1301	1302	1	Female	Black or African American	Not Hispanic or Latino	Ex-smoker	Positive		4	2	FALSE	0	1302		223	222	223
154	23	0.03785558	2	Progressive Disease	466	1	-6	456	-25248	2019		492	1	Female	Asian	Not Hispanic or Latino	Never smoker			4	1	TRUE	0	492	10	36		36
155	14			Progressive Disease	83	1	-23	35	-25386	2020			0	Male	Asian	Not Hispanic or Latino	Ex-smoker	Positive		4	2	FALSE	0	344	48			309
156	57	0.001893427	1			2	27	177	-26711	2020			0	Female	Asian		Never smoker			4	1	FALSE	0	666				489
157	15	0.019164431	2	Progressive Disease	265	1	27	92	-19223	2020			0	Male	Black or African American		Ex-smoker			4	2	FALSE	0	481	173			389
158	533	0.119833894	2	Progressive Disease	1000	1	0	826	-22807	2017			0	Female	White	Not Hispanic or Latino	Never smoker	Negative		4		TRUE	0	1007	174			181
159	848	0.011209593	2	Progressive Disease	1247	2	0	1044	-18761	2015			0	Male	Other Race	Hispanic or Latino	Ex-smoker	Negative	squamous	4	2	FALSE	0	1454	203			410
160	-29	0.008576951	3			1	-22	42	-21991	2020			0	Female			Current smoker			4	1	FALSE	0	64				22
161	474	0.845255363	4			1	-16	486	-20942	2019			0	Female		Not Hispanic or Latino	Ex-smoker	Positive		4	2	TRUE	0	647				161
162	449	0.512661196	6	Progressive Disease	528	2	0	486	-27441	2019			0	Male	White		Never smoker	Positive		4	2	TRUE	0	932	42			446
163	3	0.625739969	4	Progressive Disease	216	1	-87	25	-21215	2019			0	Male		Hispanic or Latino	Ex-smoker		squamous	4	1	FALSE	0	281	191			256
164	393	0.483944954	2	Progressive Disease	657	2	-37	637	-27223	2018			0	Female	White		Ex-smoker			4	5	TRUE	0	880	20			243
165	460	0.462657322	4			1	0	460	-22025	2018	651		0	Female	White		Ex-smoker	Positive	squamous	4	1	FALSE	0	460			191	0
166	91			Progressive Disease	433	1	343	428	-25231	2018			0	Female	Asian	Not Hispanic or Latino	Never smoker	Positive		3		FALSE	0	590	5			162
167	5484			Progressive Disease	5519	1	5473	5488	-25264	2004			0	Male	White	Not Hispanic or Latino	Ex-smoker			4	1	FALSE	5470	5838	31			350
168	186	0.059124867	2	Progressive Disease	259	1	0	211	-22721	2019		546	1	Female	White	Not Hispanic or Latino	Ex-smoker			4	4	FALSE	0	546	48	335		335
169	12			Progressive Disease	146	2	-7	29	-29176	2020			0	Male	White	Not Hispanic or Latino	Never smoker			4	1	FALSE	0	425	117			396
170	3	0.125768218	1	Progressive Disease	342	1	0	77	-21929	2020	582		0	Male	Black or African American		Ex-smoker		squamous	3	1	FALSE	3	453	265		505	376
171	1414	0.510904541	3	Progressive Disease	1691	1	0	1496	-18977	2015	1814		0	Female	White	Not Hispanic or Latino	Current smoker			4	7	FALSE	0	1810	195		318	314
172	9	0.029982995	1			1	0	76	-25601	2021			0	Male	White	Not Hispanic or Latino				4	1	FALSE	0	162				86
173	1393	0.003667802	2	Progressive Disease	1984	1	1625	1667	-24912	2015			0	Male	White	Not Hispanic or Latino	Ex-smoker		squamous	4		FALSE	1162	2023	317			356
174	-10	0.006217617	1			1	-18	87	-13551	2021			0	Female	White		Never smoker		squamous	4	1	FALSE	0	87				0
175	1102	0.002741228	2	Progressive Disease	1702	1	-2	1511	-24796	2017			0	Female	White		Current smoker	Negative		4		FALSE	0	1723	191			212
176	39					1	-1	84	-15485	2018			0	Male	White	Not Hispanic or Latino	Ex-smoker			3	2	FALSE	0	1105				1021
177	7	0.084432234	1	Progressive Disease	57	1	-29	29	-19441	2020			0	Male			Ex-smoker			4	1	FALSE	0	355	28			326
178	156	0.71050331	3			1	-19	319	-26084	2019	324	325	1	Male	Other Race	Not Hispanic or Latino	Ex-smoker			4	3	FALSE	0	325		6	5	6
179	20	0.367625186	2	Progressive Disease	143	1	-1	49	-16674	2019	503		0	Female	White	Not Hispanic or Latino	Ex-smoker			4	1	FALSE	0	202	94		454	153
180	625	0.425398633	4	Progressive Disease	753	1	-3	648	-20749	2019			0	Male	Asian	Not Hispanic or Latino	Ex-smoker	Positive		4	3	TRUE	0	1109	105			461
181	10	0.016585761	1	Progressive Disease	415	2	3	375	-27136	2019			0	Female	White	Not Hispanic or Latino	Never smoker	Positive		4	1	FALSE	0	637	40			262
182	5	0.15392509	4	Progressive Disease	460	1	-10	5	-25297	2019			0	Female	Black or African American		Ex-smoker	Positive		4	3	FALSE		496	455			491
183	25	0.004958047	5			1	-2	47	-22186	2019	177		0	Female	Black or African American		Ex-smoker	Positive		4	1	FALSE	0	147			130	100
184	16	0.006701684	2	Progressive Disease	256	2	11	130	-21712	2019			0	Female	White		Ex-smoker	Positive		4	2	FALSE	0	305	126			175
185	460	0.01365882	6	Progressive Disease	732	2	452	675	-23135	2019			0	Female			Current smoker		squamous	3	2	FALSE	0	747	57			72
186	59					1	25	101	-28712	2019	183		0	Male			Ex-smoker			4	1	FALSE	48	104			82	3
187	-12					1	-1173	76	-20353	2018	252		0	Female	American Indian or Alaska Native		Never smoker			4	2	TRUE		246			176	170
188	14	0.003246753	1			1	-31	278	-26170	2020			0	Female			Never smoker			4	2	TRUE	0	329				51
189	448					1	443	454	-20439	2018			0	Male	White	Not Hispanic or Latino	Ex-smoker	Negative	squamous	4		FALSE	0	698				244
190	1991					2	1988	2009	-24459	2016			0	Female	White	Not Hispanic or Latino	Ex-smoker	Positive	squamous	4	1	FALSE	1975	2185				176
191	1330	0.081194868	2			2	-22	1684	-23322	2016			0	Female	White		Ex-smoker			4	2	TRUE	0	1772				88
192	7295	0.018461538	5			1	7259	7303	-25141	2000			0	Female	White		Ex-smoker	Positive		4	1	TRUE	7257	7467				164
193	24					1	-17	55	-26316	2018	421	449	1	Female	White		Ex-smoker			4	1	FALSE	0	449		394	366	394
194	301					1	-15	315	-22677	2018	318		0	Male						4	2	FALSE	0	315			3	0
195	610	0.021471088	4	Progressive Disease	1379	1	9	1311	-23291	2017	1390		0	Male			Current smoker			4	5	FALSE	0	1381	68		79	70
196	4126	0.140379976	4	Progressive Disease	4473	2	2869	4180	-23309	2008			0	Male			Ex-smoker	Positive	squamous	4		FALSE	2467	4496	293			316
197	1034	0.004366812	1			1	1023	1034	-22039	2017			0	Male	White	Not Hispanic or Latino	Ex-smoker	Negative	squamous	4	1	FALSE	0	1093				59
198	246	0.031202435	8			1	215	246	-26839	2020			0	Male		Not Hispanic or Latino	Ex-smoker		squamous	4	1	FALSE	0	448				202
199	51	0.045679482	3			1	12	98	-23665	2021			0	Female	White		Never smoker			4	2	FALSE	0	468				370
200	219	0.014705882	1			1	-1	305	-21776	2019			0	Female	Black or African American	Not Hispanic or Latino	Ex-smoker			4	2	FALSE	0	582				277
201	1266	0.072244986	3			1	-2	1315	-19739	2017			0	Male	White	Not Hispanic or Latino	Ex-smoker			4	2	FALSE	0	1532				217
202	433	0.001306122	2	Progressive Disease	622	1	415	470	-25475	2017	709		0	Female	Black or African American		Ex-smoker	Positive		4	2	FALSE	0	628	152		239	158
203	157					1	143	157	-22357	2017	613	626	1	Male	Black or African American	Not Hispanic or Latino	Ex-smoker			3	2	FALSE	0	626		469	456	469
204	32	0.158563825	2			1	-3	47	-24743	2020	323		0	Female	Black or African American		Ex-smoker			4	1	FALSE	0	197			276	150
205	148	0.01335258	2			1	-6	332	-22112	2019	328	332	1	Male				Negative		4	2	TRUE	0	332		0	-4	0
206	930	0.004009623	1			1	-24	956	-18749	2018	1048	1054	1	Female	Native Hawaiian or Other Pacific Islander	Not Hispanic or Latino	Never smoker	Positive		3	2	TRUE	0	1054		98	92	98
207	2	0.258495146	18	Progressive Disease	301	2	-1	229	-16958	2019	350	351	1	Female	White	Not Hispanic or Latino	Ex-smoker			4	3	FALSE	0	351	72	122	121	122
208	902	0.004713471	4	Progressive Disease	1112	4	-1	971	-25145	2016			0	Female	Asian		Never smoker	Negative		4		TRUE	0	1582	141			611
209	16					1	190	200	-22336	2019			0	Female	Black or African American	Not Hispanic or Latino	Never smoker			4	1	FALSE	0	252				52
210	17	0.083917775	2			1	-17	379	-24108	2020	468		0	Male	Other Race	Not Hispanic or Latino	Current smoker		squamous	4	1	FALSE	0	416			89	37
211	1984			Progressive Disease	2369	1	1968	2104	-17448	2014	2681		0	Male		Hispanic or Latino	Never smoker			3	6	TRUE	0	2551	265		577	447
212	432	0.002589555	1			1	-19	542	-27196	2018			0	Male	White	Not Hispanic or Latino	Current smoker	Positive	squamous	4	1	TRUE	0	542				0
213	17	0.056330173	3			1	0	38	-20769	2018			0	Female			Ex-smoker	Negative		4	1	FALSE	0	389				351
214	45	0.005443235	2	Progressive Disease	374	1	43	140	-25041	2019			0	Male	Black or African American	Not Hispanic or Latino	Ex-smoker	Positive	squamous	3	3	FALSE	0	541	234			401
215	18					2	12	45	-22705	2019			0	Female	White		Never smoker			4	1	FALSE	27	496				451
216	40			Progressive Disease	286	1	220	268	-24080	2018	312	312	1	Female	Black or African American	Not Hispanic or Latino				4		FALSE	0	312	18	44	44	44
217	8			Progressive Disease	225	2	-16	23	-29503	2020	350	354	1	Male	White	Not Hispanic or Latino	Ex-smoker			4	2	FALSE	0	354	202	331	327	331
218	174	0.002417405	3			1	-1	343	-26578	2018			0	Male	Black or African American	Not Hispanic or Latino	Ex-smoker			4	3	FALSE	20	419				76
219	-2	0.01012987	2	Progressive Disease	7	1	-6	6	-21688	2019			0	Male			Ex-smoker			4	1	FALSE	0	251	1			245
220	7	0.028275862	2	Progressive Disease	310	1	-12	15	-26952	2019			0	Female	White		Ex-smoker			4	2	TRUE	0	368	295			353
221	573	0.013876455	4			1	0	616	-23149	2018	667		1	Female	White			Negative		4	2	FALSE	0	630			51	14
222	20	0.126003877	3	Progressive Disease	330	2	-41	54	-20872	2019			0	Female		Hispanic or Latino	Ex-smoker			4	1	TRUE	0	351	276			297
223	8	0.025165563	1			1	27	212	-30102	2020		231	1	Male	White	Hispanic or Latino	Ex-smoker	Positive	squamous	4	1	FALSE	0	231		19		19
224	18			Progressive Disease	313	1	0	62	-31994	2020			0	Female	White	Not Hispanic or Latino	Never smoker			4	2	TRUE	0	417	251			355
225	2622			Progressive Disease	2723	1	36	2682	-11164	2013			0	Female	Asian	Not Hispanic or Latino	Never smoker	Negative		4	9	TRUE	0	3317	41			635
226	995	0.002316006	2	Progressive Disease	1249	2	937	1050	-28648	2017			0	Male	White	Not Hispanic or Latino	Ex-smoker			1	2	TRUE	0	1428	199			378
227	449	0.023671578	3			1	-2	636	-25148	2016	970		0	Male	White		Ex-smoker			4		FALSE	0	987			334	351
228	943	0.005057803	4			1	940	953	-26842	2018			0	Male	White		Current smoker			3	3	FALSE	0	999				46
229	7	0.001758628	1			1	-5	286	-22248	2020			0	Male			Ex-smoker			4	1	FALSE	0	510				224
230	477	0.079563623	2			2	474	1342	-26673	2017			0	Male		Hispanic or Latino	Ex-smoker			4	1	FALSE	0	1380				38
231	20	0.019398849	3	Progressive Disease	151	1	-15	131	-22573	2020	169	188	1	Female	White	Not Hispanic or Latino	Ex-smoker	Positive		4	2	TRUE	0	188	20	57	38	57
232	649					1	625	733	-25307	2018			0	Female	White	Not Hispanic or Latino	Ex-smoker			4	1	FALSE	625	782				49
233	687	0.000966495	1	Progressive Disease	742	1	0	690	-20973	2017		907	1	Female	White	Not Hispanic or Latino	Never smoker			4	4	TRUE	1	907	52	217		217
234	56	0.057384988	3	Progressive Disease	222	1	0	210	-20898	2018	271		0	Male	Black or African American	Not Hispanic or Latino	Ex-smoker			4	2	TRUE	0	296	12		61	86
235	22	0.089968976	2	Progressive Disease	316	3	6	26	-20441	2018			0	Male	White		Current smoker			4	1	FALSE	0	321	290			295
236	10	0.015836358	3	Progressive Disease	449	1	282	391	-21724	2019			0	Female	White	Not Hispanic or Latino	Current smoker	Negative		3	1	TRUE	0	462	58			71
237	342	0.59499912	9			1	-28	352	-28095	2017	382		0	Male			Ex-smoker			4	4	FALSE	0	373			30	21
238	493	0.000897465	1	Progressive Disease	964	2	-11	873	-28041	2019			0	Female	White		Never smoker	Positive		4	3	FALSE	0	1137	91			264
239	15	0.491733786	4			2	-9	369	-23380	2019	417		0	Female	White		Never smoker	Negative		4	3	TRUE	0	369			48	0
240	508	0.000561956	1	Progressive Disease	636	1	356	617	-21604	2019		680	1	Female	White	Not Hispanic or Latino	Ex-smoker	Negative		3	4	TRUE	0	680	19	63		63
241	27	0.51458671	3	Progressive Disease	319	1	-1	308	-27172	2019			0	Female	White	Not Hispanic or Latino	Ex-smoker		squamous	4		FALSE	0	397	11			89
242	15	0.046420655	2			2	15	56	-29844	2019			0	Female	White		Never smoker			4	1	TRUE	0	366				310
243	-2	0.499872025	2	Progressive Disease	214	2	-33	18	-23153	2018			0	Female	White		Ex-smoker			4		FALSE	-33	271	196			253
244	9	0.011527378	3			1	-12	29	-22621	2020			0	Male			Ex-smoker			4	1	FALSE	0	211				182
245	940	0.00329713	1			1	751	1137	-21334	2015			0	Male	White		Never smoker	Negative		3	3	TRUE	0	1211				74
246	6	0.038992938	4	Progressive Disease	479	1	-2	14	-19722	2018	549	577	1	Female	White	Not Hispanic or Latino	Ex-smoker	Positive		4	2	FALSE	0	577	465	563	535	563
247	15	0.038239426	3			1	-27	224	-26180	2020			0	Male	Asian	Not Hispanic or Latino	Ex-smoker			4	1	FALSE	0	292				68
248	581	0.089225835	4	Progressive Disease	798	1	0	641	-21771	2017			0	Female	White					4	2	FALSE	0	798	157			157
249	1408	0.003996448	2			1	-13	1604	-22889	2015	1599		0	Female	Black or African American		Ex-smoker			4	2	TRUE	0	1604			-5	0
250	1501					1	1227	1614	-23620	2015			0	Male			Ex-smoker			1	2	FALSE	0	1753				139
251	12	0.024074074	4	Progressive Disease	118	1	5	20	-20233	2021			0	Male	White		Current smoker			4	2	FALSE	0	202	98			182
252	26	0.008983717	3			1	9	43	-19089	2019	364		0	Female	White		Never smoker			4	1	TRUE	0	180			321	137
253	1554			Progressive Disease	1851	1	-19	1569	-17164	2015			0	Male			Ex-smoker	Negative		4	2	TRUE	0	1883	282			314
254	182	0.032770715	2			1	-30	223	-19207	2019	233		0	Male	White		Current smoker			4	4	TRUE		231			10	8
255	36	0.07751776	1	Progressive Disease	308	2	62	86	-24191	2019			0	Female			Ex-smoker			4	2	TRUE	0	462	222			376
256	43			Progressive Disease	141	1	0	43	-26389	2019			0	Male	White	Not Hispanic or Latino	Current smoker	Negative		4	1	TRUE	20	284	98			241
257	480	0.48564048	3	Progressive Disease	565	1	470	490	-23885	2019	635		0	Male	White	Not Hispanic or Latino	Never smoker	Positive		3	3	TRUE	0	630	75		145	140
258	1435	0.008026159	2			1	60	2122	-18264	2015			0	Female		Hispanic or Latino	Never smoker	Negative		4	4	TRUE	0	2233				111
259	613	0.012470772	2			1	583	632	-20887	2018			0	Female	White	Not Hispanic or Latino	Ex-smoker			1	1	TRUE	611	1018				386
260	1531			Progressive Disease	1774	1	0	1755	-23898	2014			0	Male	White		Ex-smoker	Positive	squamous	4	2	TRUE	1738	1794	19			39
261	2352			Progressive Disease	2802	1	-28	2387	-18658	2012	3137		0	Female	White		Never smoker			4		TRUE	-28	2808	415		750	421
262	-10	0.003469442	1	Progressive Disease	271	1	-27	49	-24531	2020			0	Female	White	Not Hispanic or Latino	Current smoker	Positive		4	1	TRUE	0	748	222			699
263	387	0.079949695	1			1	102	436	-24410	2020			0	Female			Never smoker	Negative		4	3	TRUE	0	458				22
264	1205	0.350537132	2			1	1153	1302	-25567	2017			0	Male	White	Not Hispanic or Latino	Ex-smoker	Positive	squamous	3	3	TRUE	0	1312				10
265	841	0.017163982	4			2	825	852	-24625	2018			0	Male	Black or African American	Not Hispanic or Latino	Current smoker			4	1	TRUE	828	1121				269
266	742	0.000804117	1			1	10	756	-27328	2017	1303		0	Female	White	Not Hispanic or Latino	Never smoker			4	2	TRUE	0	1290			547	534
267	11	0.001312049	1			1	11	112	-16768	2021			0	Female	Other Race	Hispanic or Latino	Never smoker			4	1	TRUE	0	136				24
268	112	0.011679644	6	Progressive Disease	217	2	84	168	-25781	2019			0	Female			Never smoker			4	1	FALSE	0	434	49			266
269	22	0.026269394	1			1	-9	30	-18434	2020			0	Female	White		Never smoker			4	2	FALSE	0	566				536
270	867	0.02445102	7			1	46	887	-22730	2017	899		0	Male	White		Current smoker	Positive		4	1	FALSE	64	888			12	1
271	484			Progressive Disease	546	1	-2	499	-24026	2017	638		0	Male	White		Ex-smoker	Negative		4	2	FALSE	0	570	47		139	71
272	57	0.110798254	3			1	38	288	-17007	2019			0	Male	White		Current smoker		squamous	4		FALSE	0	600				312
273	4	0.157793949	3	Progressive Disease	367	2	-3	19	-26591	2018			0	Female	Asian	Not Hispanic or Latino	Never smoker			4	1	TRUE	0	956	348			937
274	38			Progressive Disease	424	1	0	233	-24641	2019	594		0	Female	White		Ex-smoker	Negative		4	2	TRUE	0	521	191		361	288
275	219	0.111797753	3			2	183	505	-28756	2020	741		0	Female	White		Ex-smoker			4	2	FALSE	0	698			236	193
276	15	0.000639795	1			1	0	36	-19643	2021			0	Male	White		Current smoker			4	1	FALSE	0	71				35
277	111					1	0	111	-25236	2019			0	Male	White	Not Hispanic or Latino	Ex-smoker			3	1	FALSE	0	426				315
278	563	0.003002001	2	Progressive Disease	607	2	-1	564	-16122	2016	1247		0	Female	Other Race		Ex-smoker			4	2	TRUE	0	1174	43		683	610
279	147					1	273	293	-25063	2019	372	392	1	Male	White	Not Hispanic or Latino	Ex-smoker	Positive	squamous	3	2	FALSE	0	392		99	79	99
280	3	0.765206877	5			3	-12	34	-21151	2020			0	Female	White		Ex-smoker			4	1	FALSE	0	122				88
281	54					1	0	61	-27265	2020			0	Female	White	Not Hispanic or Latino	Never smoker			3	2	FALSE	0	440				379
282	7	0.006090487	2	Progressive Disease	162	1	-9	34	-23511	2021			0	Male			Ex-smoker			4	2	TRUE	0	363	128			329
283	344	0.66145702	4			3	278	390	-26252	2020		455	1	Male			Ex-smoker			3	1	FALSE	0	455		65		65
284	301	0.00109589	1	Progressive Disease	638	1	15	346	-23740	2020			0	Male	White	Not Hispanic or Latino	Ex-smoker			3	4	FALSE	0	832	292			486
285	636	0.173241095	3			1	-5	1395	-21945	2017	1456		0	Female	White		Ex-smoker			4		TRUE	0	1405			61	10
286	487	0.037940935	2			3	-11	508	-16439	2018	904	930	1	Female	White	Not Hispanic or Latino	Ex-smoker	Positive		4	3	FALSE	0	930		422	396	422
287	470	0.060296846	6	Progressive Disease	602	1	440	524	-25134	2018			0	Female	White					2	5	FALSE	0	877	78			353
288	23			Progressive Disease	63	2	-8	51	-20986	2020	308		0	Female	White		Current smoker			4	1	FALSE	0	94	12		257	43
289	853	0.011011905	5			1	845	882	-25786	2018			0	Female	White	Not Hispanic or Latino	Ex-smoker		squamous	3	2	FALSE	-107	1258				376
290	359	0.061703996	3	Progressive Disease	457	1	37	360	-31101	2017	544		0	Male	Asian					4	1	FALSE	0	485	97		184	125
291	28			Progressive Disease	398	1	0	95	-25231	2018			0	Female	Black or African American		Ex-smoker	Negative		4	3	TRUE	0	832	303			737
292	1652	0.393910958	7			1	1601	1692	-20403	2016	1692	1721	1	Male	White	Not Hispanic or Latino				1	1	FALSE	1466	1721		29	0	29
293	4	0.001395673	1			1	2	32	-20639	2020			0	Male		Hispanic or Latino	Ex-smoker			4	1	TRUE	0	385				353
294	228					1	-35	252	-24909	2020			0	Male	Other Race		Ex-smoker	Positive	squamous	4		TRUE	-1725	254				2
295	12	0.193541348	1			1	-14	78	-26507	2018	240		0	Female	White	Not Hispanic or Latino	Ex-smoker		squamous	4	2	FALSE	0	232			162	154
296	903	0.001438553	1	Progressive Disease	1122	1	534	941	-23948	2016			0	Female	Black or African American	Not Hispanic or Latino	Never smoker	Negative		3	2	FALSE	43	1269	181			328
297	12	0.076004228	3	Progressive Disease	209	1	0	20	-26112	2018	474	504	1	Male	White	Not Hispanic or Latino	Ex-smoker		squamous	4	2	FALSE	0	504	189	484	454	484
298	780			Progressive Disease	906	1	-6	827	-24253	2018			0	Male	White		Ex-smoker			4	1	FALSE	0	977	79			150
299	28	0.011209715	4	Progressive Disease	182	2	-11	106	-26401	2018	492		0	Female	White	Not Hispanic or Latino	Never smoker	Negative		4		FALSE	0	515	76		386	409
300	11	0.035819143	4			1	-7	25	-19364	2019			0	Male			Current smoker			4	1	FALSE	0	404				379
301	22	0.042789757	1			1	14	72	-28084	2019			0	Male	White		Current smoker			3	1	FALSE	0	385				313
302	1413	0.018402716	4	Progressive Disease	1806	1	1110	1747	-26542	2015			0	Female	Asian	Not Hispanic or Latino	Never smoker			4	5	TRUE	0	2323	59			576
303	171	0.005986788	5			2	171	206	-21868	2019			0	Female	Black or African American	Not Hispanic or Latino	Ex-smoker		squamous	4		FALSE	0	357				151
304	2841	0.039757479	1	Progressive Disease	3240	1	13	3208	-15723	2012			0	Male	Asian		Current smoker	Positive		4	7	TRUE	0	3368	32			160
305	15	0.006161429	4	Progressive Disease	118	1	-10	46	-27872	2018			0	Male			Ex-smoker			4	2	FALSE	0	439	72			393
306	1003	0.001009082	2			1	0	1050	-23139	2018			0	Female	White	Not Hispanic or Latino	Never smoker	Positive		4	2	TRUE	0	1183				133
307	33	0.000864553	1	Progressive Disease	128	1	15	36	-22804	2021			0	Female	White		Current smoker			4	1	FALSE	0	176	92			140
308	25	0.261775116	2	Progressive Disease	647	1	0	38	-21819	2019			0	Female	White	Not Hispanic or Latino	Ex-smoker			4	1	TRUE	0	647	609			609
309	7	0.019878754	4			1	-8	84	-23520	2019		97	1	Male	White		Never smoker		squamous	4	1	TRUE	0	97		13		13
